# Supplementary material for: PEDOT:PSS versus Polyaniline: A Comparative Study of Conducting Polymers for Organic Electrochemical Transistors
Source: Polymers (Basel). 2023 Dec 10;15(24):4657. doi: 10.3390/polym15244657 (PMC10747145; doi:10.3390/polym15244657)
Supplement: Supplementary file 1 [file polymers-15-04657-s001.zip]

Archive with 1 entries (1 files):
- polymers-2753118-supplementary.pdf
